# Supplementary material for: Relationships of corticosterone and thyroxine with mortality, mass gain, feeding and activity in Kemp’s ridley sea turtles (Lepidochelys kempii) recovering from cold-stunning
Source: PLoS One. 2025 Jun 18;20(6):e0325265. doi: 10.1371/journal.pone.0325265 (PMC12176108; doi:10.1371/journal.pone.0325265)
Supplement: S3 Table — Complete dataset of all data analyzed in this study, including turtle identification numbers, stranding date, corticosterone, thyroxine, gain in body mass, feeding, and activity. (XLSX) [file pone.0325265.s003.xlsx]

## Sheet: Data
COUNT	ID	Survival	Year	Date_strand	Body_mass_inital	Cort_0d	Cort_3d	Cort_18d	Cort_60d	Cort_80d	Cort_108d	Cort_140d	T4_0d	T4_3d	T4_18d	T4_60d	T4_80d	T4_108d	T4_140d	Growth_60d	Growth_80d	Food_ingested_18d	Feeding_consistency_18d	Activity_18
1	12-022	1	2012	2012-11-07	1.9	14.6542	13.5743	7.16804					1.04796	0.23	2.63863							38.1429	1	0
2	12-028	1	2012	2012-11-09	3.1	27.2917	47.2971	7.38032	4.65376	3.74238	2.98958	2.37717	1.11039	1.13276	1.08905	1.81707	3.53907	3.36549	3.66882	0.0645161	0.16129	0	0	0
3	12-030	1	2012	2012-11-09	1.85	25.8941	23.3508	0.863037					1.03225	0.23	3.06048							51.5714	1	0
4	12-041	1	2012	2012-11-17	1.35	31.5822	67.6979	4.97259					0.23	0.23	1.12045							25.5	1	1
5	12-042	1	2012	2012-11-17	1.55	28.2278	31.6868						0.23	0.23
6	12-051	1	2012	2012-11-18	1.55	47.7971	69.0627	1.23852	1.17449	2.3453	1.65745		0.23	0.23	1.30934	2.24909	3.76749	3.33556		0.290323	0.419355	34.25	1	0
7	12-053	1	2012	2012-11-20	3.35	68.9288	78.135	1.12672	2.02602	3.29356	1.93623		1.26378	0.701842	1.67725	2.85112	4.08469	3.6899		0.298507	0.373134	37.6429	1	0
8	12-054	1	2012	2012-11-20	3.6	43.4121	70.9105	1.70744	0.577323	1.06854	0.961185		0.23	0.23	1.06801	2.04888	2.77273	3.73433		0.180556	0.347222	19.7857	1	1
9	12-055	1	2012	2012-11-21	2.8	63.2969	54.6698	1.1917	1.03895	1.93207	2.18292		0.23	0.464761	1.52777	2.12854	3.32331	2.30956		0.303571	0.428571	31.6429	1	1
10	12-056	1	2012	2012-11-21	2.45	72.6187	34.5599	0.998741	1.5146	1.44863	2.46338		0.23	0.23	2.48566	1.8561	2.39493	2.43993		0.183673	0.346939	29.4286	1	0
11	12-057	1	2012	2012-11-21	1.25	64.1252	43.0819	1.63717	1.94593	1.6435	2.45699		1.03876	1.04635	2.85781	2.79475	2.91137	4.24291		0.4	0.64	28.9286	0	1
12	12-058	1	2012	2012-11-21	1.4	37.7144	23.7249	1.52189	1.45694	1.04707			0.23	0.23	1.88077	2.26985	2.15112			0.285714	0.5	27.3571	1	0
13	12-059	1	2012	2012-11-21	2.6	64.606	57.5262	2.15777	1.04098	2.51487	3.22666		1.66018	1.64532	2.43734	4.95395	2.61182	4.11264		0.211538	0.346154	22.7857	1	0
14	12-070	1	2012	2012-11-25	3.25	45.2149	32.2999	1.17096	1.66629	1.95856			1.19188	1.353	1.95449	2.6336	2.50137			0.184615	0.353846	14.5714	0	1
15	12-072	1	2012	2012-11-25	1.7	48.0935	48.3069	2.33985	4.43119	1.42842			0.23	0.23	1.94138	3.2209	2.94366			0.205882	0.352941	41.7857	1	1
16	12-073	1	2012	2012-11-25	3.5	27.4398	19.748	1.19153	1.25314	1.48505			1.20351	1.13643	2.23958	2.86897	3.65782			0.242857	0.342857	36.1429	1	1
17	12-074	1	2012	2012-11-25	1.65	55.2264	84.9256	1.67806	3.29548	8.23845			0.23	0.416904	1.03247	2.50634	4.28297			0.181818	0.242424	7.85714	0	0
18	12-076	1	2012	2012-11-25	2.25	51.8019	42.5733	2.10234	2.114	1.70843	2.01344		1.12186	1.1955	1.95449	2.87976	2.99603	2.26812		0.0222222	0.0222222	29.8571	1	1
19	12-079	1	2012	2012-11-25	1.6	101.071		1.73255	3.12956	3.18878			0.23		0.23	2.10133	2.52945			0.1875	0.28125	11.0429	1	0
20	12-084	1	2012	2012-11-26	2.4	36.4629	35.297	0.806974	1.99975	2.20316			1.1495	1.44868	1.49363	3.28438	2.77108			0.25	0.375	36.7857	1	0
21	12-086	1	2012	2012-11-26	2.9	17.7814		3.11203	1.48848	1.33999			0.23		1.58777	2.6368	2.26397			0.258621	0.413793	43.7857	1	1
22	12-091	1	2012	2012-11-26	1.35	32.4395	18.1181	1.68695	2.19469	2.14984			0.23	0.23	1.86975	2.51093	2.67993			0.555556	0.777778	43.5286	1	1
23	12-094	1	2012	2012-11-27	2.4	59.4216	84.6675						0.23	1.02583
24	12-106	1	2012	2012-11-28	1.95	62.8362	62.0683	2.22891					0.23	0.23	1.51226							51	1	1
25	12-116	1	2012	2012-11-28	3.55	49.6671	45.0096	2.91974					0.23	0.23	6.52018							50.0714	1	1
26	12-120	1	2012	2012-11-28	2.5	76.2412	2.46275	1.46232					0.23	1.15583	1.8727							89.7143	1	1
27	12-141	1	2012	2012-11-29	2.75	46.219		1.59338					0.23		2.37311							49.7857	1	0
28	12-191	1	2012	2012-12-13	2	75.6913	84.3876	4.7467	4.10694	2.42203			0.23	0.23	2.30939	3.40333	4.25008			0.175	0.275	38.6571	1	1
29	12-197	1	2012	2012-12-15	3.25	74.5342	97.5894	4.74159	5.17324	6.73726	2.79791		0.23	0.23	2.57755	3.83537	2.36598	2.92936		0.123077	0.184615	22.8571	0	0
30	13-007	1	2013	2013-11-11	1.55	50.6822	104.246	7.92426	4.85819	4.80818			0.23	0.23	0.857921	2.867		5.33077		0.0967742	0.193548	25.5571	0	0
31	13-021	1	2013	2013-11-13	3.15	40.9277	19.5733	2.41182	1.36498	1.56844			0.875545	0.754438	2.22576	2.54844		2.20686		0.333333	0.460317	20.9286	0	0
32	13-023	1	2013	2013-11-13	2.15	19.9039	31.5459	0.424777	2.62865	2.85717			0.23	0.801411	1.52305	5.3924		5.95743		0.186047	0.232558	3.67143	0	0
33	13-032	1	2013	2013-11-16	2.3	77.8935	144.386	2.54046	6.01788				0.23	0.90677	1.79109	3.51986				0.0652174	0.0652174	34.6857	1	0
34	13-036	1	2013	2013-11-20	3.45	58.6463	52.0122	1.05969	15.3187				0.23	0.23	1.07142	3.33848				0.188406	0.275362	74.3571	1	0
35	13-037	1	2013	2013-11-20	1.45	35.8968	38.1071	1.59425	0.742009				0.23	0.23	1.40358	2.55688				0.413793	0.62069	36.86	1	0
36	13-039	1	2013	2013-11-20	1.55	22.8231	16.5804	0.221938	1.93904				0.787195	0.991838	2.18435	3.46331				0.645161	0.870968	40.14	1	0
37	13-040	1	2013	2013-11-20	1	40.4789	33.5315	4.32659	1.87922				0.690328	0.931844	2.85003	2.61663				0.3	0.5	28.07	1	1
38	13-045	1	2013	2013-11-21	3.05	53.4504	50.8219	1.58778	1.50711				1.13787	0.23	0.23	2.57951				0.213115	0.262295	3.21	0	0
39	13-049	1	2013	2013-11-23	1.5	55.3833	49.1506	3.13663	4.5982				1.06544	0.975556	3.86813	5.0248				0.266667	0.3	33.5	1	0
40	13-051	1	2013	2013-11-24	2.2	32.4753	43.3528	0.609584	7.94752				0.23	0.23	1.2119	2.95467				0.227273	0.340909	54.71	1	0
41	13-052	1	2013	2013-11-24	2.2	87.1891	161.791	2.0674	1.2833				0.988283	1.26135	1.56054	1.89176				0.272727	0.409091	5.71	0	0
42	13-055	1	2013	2013-11-24	1.55	57.086	52.4728	1.57475	1.60339				0.23	0.23	1.1717	2.29918				0.258065	0.354839	24.79	1	0
43	13-064	1	2013	2013-11-25	1.65	52.9063	61.5164	3.49401	1.16319				0.23	0.23	1.11281	1.09862				0.272727	0.515152	34.07	1	1
44	13-065	1	2013	2013-11-25	3.05	75.4924	34.7266	0.963643	0.804188				0.23	0.23	0.661709	0.759731				0.229508	0.360656	41.71	1	0
45	13-074	1	2013	2013-11-26	3.2	24.4252	23.5175	1.64524	1.32301				0.23	0.23	1.52253	2.0682				0.21875	0.34375	40.71	1	0
46	13-075	1	2013	2013-11-26	2.4	80.1725	53.0569	1.88371	2.31813				0.623607	0.23	0.23	3.13097				0.104167	0.145833	23.14	0	0
47	13-078	1	2013	2013-11-28	3.8	63.0838	91.1103	3.47768	4.69438				0.23	0.23	1.00169	1.69467				0.144737	0.197368	42.04	1	0
48	13-082	1	2013	2013-11-29	2.3	55.6165	62.9342	1.59304	4.09225				0.534916	0.63487	1.22085	3.41059				0.26087	0.347826	35.54	1	0
49	14-496	1	2014	2014-11-24	1.85	57.935	32.5847	2.62249	2.26236	3.28609	3.87249	4.60811	0.97915	0.23	0.920367	3.26674	2.91843	3.42201	4.2911	0.3081	0.4865	26.6	0	0
50	14-497	1	2014	2014-11-25	2.525	58.81	116.87	1.81229	1.80798	2.3617	2.06595	2.51757	1.15843	1.20827	0.507106	1.98012	2.63178	2.61523	3.02565	0.101	0.108911	8.2	0
51	14-500	1	2014	2014-11-24	2.375	110.21	93.6606	1.89457	2.17603	2.89291	3.64556	2.41192	0.937398	0.707728	1.49627	1.38689	2.32187	1.92876	3.03737	0.3811	0.4737	40.6	1	0
52	14-512	1	2014	2014-11-24	2.85	85.7699	88.3501	2.28018	1.68595	4.96681			0.937398	0.808117	1.26955	1.93361	4.00161			0.2877	0.414	40.5	1	0
53	14-513	1	2014	2014-11-24	3.55	36.8096	115.702	2.4226	2.33428	3.86858	3.4424	3.39837	0.566255	1.01297	0.885319	1.06493	2.60924	3.21388	3.68713	0.1606	0.211268	13.3	0	0
54	14-517	1	2014	2014-11-24	2.4	111.688	114.438	0.654866	1.9091				0.609971	0.646388	0.23	1.78119				0.4583	0.625	46.4	1	0
55	14-519	1	2014	2014-11-24	2.1	62.6764	126.153	2.72473	2.06708	2.41763	2.098	2.38367	0.23	0.23	1.002	1.19207	2.62909	2.53461	3.45052	0.1762	0.2619	0	0	0
56	14-520	1	2014	2014-11-24	2.35	65.7867	85.8506	12.9013	1.03208	3.18866	1.65324	2.98637	0.23	0.23	0.23	0.23	1.42085	1.41631	2.76483	0.0357	0.0804	0.6	0	0
57	14-521	1	2014	2014-11-24	2.6	34.294	51.7029	4.75808	5.10341	5.30085	6.303	3.09676	0.23	0.844047	1.27628	2.60202	4.17611	4.38685	4.14466	0.05	0.115385	12.8	0	0
58	14-553	1	2014	2014-11-25	2.25	52.9715	113.893	2.41217	1.84754	2.95997			0.871515	1.04068	1.46771	1.85605	4.51144			0.28	0.4222	2.3	0	0
59	14-564	1	2014	2014-11-23	3.8				2.25456	2.32233	1.70752	3.55766				0.817116	1.48543	3.05964	2.44823	0.0658	0.0526	0	0	0
60	14-640	1	2014	2014-11-27	3	77.3673	58.1597	0.636113	6.27796	2.32744	3.05475	3.75646	0.23	0.23	0.23	3.47315	2.46677	3.73345	4.54434	0.1	0.1733	30.1	1	0
61	14-641	1	2014	2014-11-27	1.45	55.5653	81.9432	7.08231	1.86352	3.9054	1.59745	2.88612	0.23	0.23	0.23	1.88657	3.77725	1.94396	3.37298	0.2414	0.4138	22.9	0	0
62	14-642	1	2014	2014-11-28	1.3	31.407	13.1107	1.58338	2.88612	3.95226	2.32887	2.42268	0.23	0.23	0.544103	2.32983	2.28906	2.25014	2.2185	0.25	0.461538	13.3	0	0
63	14-644	1	2014	2014-11-28	3.4	99.0198	79.511	2.60157	3.0497	2.27219	1.96494	4.60645	0.23	0.23	1.30728	1.01433	1.9089	2.19122	1.75005	0.1471	0.176471	0	0	0
64	14-646	1	2014	2014-11-28	3.35	78.506	84.0918	2.24693	1.68194	4.45431	2.84733	2.8025	0.23	0.23	0.23	0.605259	2.49775	2.86287	2.56352	0.1552	0.2388	34.4	0	0
65	14-647	1	2014	2014-11-28	1.15	71.5667	78.1738	2.54561	3.08007	2.49928	6.24256	2.80568	0.23	0.23	0.23	2.32559	2.4375	1.78928	1.92638	0.1913	0.3043	31.4	0	1
66	14-648	1	2014	2014-11-29	2.75	90.7093	122.085	0.689098	2.5381	2.3061	2.39794	2.94493	0.23	0.23	0.23	1.3958	2.49627	4.80784	3.971	0.1891	0.2727	27.2	0	0
67	14-652	1	2014	2014-11-30	2.5	106.757	103.323	1.88016	4.85009	2.44097			2.13044	0.588559	0.23	2.06033	3.57854			0.14	0.26	7	0	0
68	14-653	1	2014	2014-12-01	2.25	53.3824	52.432	5.99019	3.87227	6.59321	5.46828	3.4024	0.23	0.23	0.23	1.27572	1.77134	1.41961	2.77041	0.1667	0.3333	1.7	0	0
69	14-655	1	2014	2014-12-01	1.55	54.6513	43.3421	3.66646	2.11477	4.10022	2.52952	3.5647	0.686998	0.811567	1.98726	3.66474	5.09019	3.8564	3.68755	0.3871	0.5161	17.9	0	0
70	14-657	1	2014	2014-12-01	2.85	112.115	126.642	1.3174	3.49672	3.99596	3.28149	2.86312	0.673193	0.23	0.23	1.96605	4.67027	4.82737	3.74605	0.1053	0.2193	2.6	0	0
71	14-658	1	2014	2014-12-01	3.7	91.0944	68.5119		1.92826	3.0241	3.17115	2.46406	1.32248	0.664619		0.794049	3.79459	5.05872	4.7222	0.1122	0.1838
72	14-661	1	2014	2014-12-03	2.7	69.3298	99.7708	1.58902	3.4258	3.48879			0.23	0.23	1.27685	1.62409	2.27316			0.1852	0.2778	9.7	0	0
73	14-662	1	2014	2014-12-02	2.3	53.3824	58.81	2.38313	3.52259	3.02053	5.35914	4.96371	0.23	0.23	0.614903	1.69623	1.62155	1.9731	2.06033	0.25	0.3804	15.9	0	0
74	14-666	1	2014	2014-12-04	2.15	49.6776	35.028	2.93233	4.46152	3.63775	5.27367		0.23	0.23	2.17345	2.86444	4.20802	4.36756		0.2953	0.4535	66.1	1	0
75	14-668	1	2014	2014-12-04	2.5	87.4815		2.17412	4.24881	2.94438	3.14704	2.48389	0.488635		0.489391	0.644296	0.23	2.21767	3.32293	0.11	0.26	33	0	0
76	14-669	1	2014	2014-12-04	2.7	66.3946	41.0547	2.12344	2.06967	4.07161			0.536322	0.23	0.820447	1.28929	2.39623			0.2519	0.4167	26.9	0	0
77	14-672	1	2014	2014-12-04	2.9	73.8358	43.7871	4.28257	3.90753	2.99962	3.67338	3.75205	0.23	0.23	2.52322	1.43379	2.80003	3.26991	2.85686	0.0966	0.181	52.7	1	0
78	14-715	1	2014	2014-12-08	2.8			3.08059	5.48193	2.68072	3.33886				0.23	1.59117	3.15604	3.24265		0.0357	0.1071	0	0	0
79	14-731	1	2014	2014-12-08	2.3			9.1998	7.92321	1.71071	5.12773				0.23	0.23	0.780887	0.23		0.087	0.1304	0	0	0
80	14-737	1	2014	2014-12-09	2.35	72.2568		1.42841		1.79829	3.49071	9.4569	0.23		0.520377		3.61136	2.57172	5.77276	0.1702	0.3511
81	12-077	0	2012	2012-11-25		48.2673	34.8927						0.23	1.09386
82	12-078	0	2012	2012-11-25		56.4017							0.23
83	12-092	0	2012	2012-11-26		104.581							0.23
84	12-093	0	2012	2012-11-26		35.4366	37.0591	56.108					0.23	0.23	0.23							0	0	0
85	12-112	0	2012	2012-11-28		67.6871							0.23
86	12-114	0	2012	2012-11-28		60.0665							0.23
87	12-119	0	2012	2012-11-28		48.7498							0.23
88	12-140	0	2012	2012-11-29		41.3123							0.23
89	12-195	0	2012	2012-12-14		63.5797							0.23
90	12-196	0	2012	2012-12-15		46.9533							0.23
91	12-075	0	2012	2012-11-25		61.8245	65.9783	3.76775	2.74033	12.4441			1.21073	1.20859	1.41279	1.29146	1.23813					0	0	0
92	12-085	0	2012	2012-11-26		72.858	131.066	4.20808	3.21729	2.80719	2.21731		0.23	0.23	1.14192	2.04237	2.80517	3.4995				17.9286	0	0
93	13-013	0	2013	2013-11-13		10.4476	11.2108						0.23	0.8183
94	13-031	0	2013	2013-11-16		58.0215							0.81767
95	13-058	0	2013	2013-11-24		38.4475							0.547675
96	13-060	0	2013	2013-11-24		46.1839							0.68276
97	13-063	0	2013	2013-11-25		42.6573	68.9056						0.23	0.23
98	13-071	0	2013	2013-11-25		23.9801							1.04454
99	13-073	0	2013	2013-11-25		28.3132	38.5701	2.20233					0.630094	0.23	0.23
100	13-085	0	2013	2013-12-04		37.484	53.6163						0.672195	0.23
101	13-086	0	2013	2013-12-04		94.7439							1.0419
102	14-486	0	2014	2014-11-24		66.05							0.23									0	0	0
103	14-518	0	2014	2014-11-24		109.84	78.69	32.72	7.8	47.73			0.9656	0.4848	0.23	0.23	0.23					0	0	0
104	14-534	0	2014	2014-11-25		62.86	36.56	22.41	65.45				0.863	0.23	1.1816	0.7827						0	0	0
105	14-649	0	2014	2014-11-29		43.64	128.31						0.5021	0.5902
106	14-651	0	2014	2014-11-29		38.98	74.36	47.32					0.9524	0.8708	0.23							0	0	0

## Sheet: Legend
COUNT	Number of cases
ID	Identification number of Kemp's ridley sea turtle
Survival	0 = turtle died, 1 = turtle survived
Year	Calendar year that turtle stranded
Date_strand	Date of stranding
Body_mass_inital	Initial body mass (kg) upon admission (either day 0 or day 1)
Cort_0d	Plasma corticosterone (ng/mL) upon admission (either day 0 or day 1)
Cort_3d	Plasma corticosterone (ng/mL) at day 3
Cort_18d	Plasma corticosterone (ng/mL) at day 18
Cort_60d	Plasma corticosterone (ng/mL) at day 60
Cort_80d	Plasma corticosterone (ng/mL) at day 80
Cort_108d	Plasma corticosterone (ng/mL) at day 108
Cort_140d	Plasma corticosterone (ng/mL) at day 140
T4_0d	Plasma free-thyroxine (pg/mL) upon admission (either day 0 or day 1)
T4_3d	Plasam free-thyroxine (pg/mL) at day 3
T4_18d	Plasma free-thyroxine (pg/mL) at day 18
T4_60d	Plasma free-thyroxine (pg/mL) at day 60
T4_80d	Plasma free-thyroxine (pg/mL) at day 80
T4_108d	Plasma free-thyroxine (pg/mL) at day 108
T4_140d	Plasma free-thyroxine (pg/mL) at day 140
Growth_60d	Percentage increase in body mass from day 7 to day 60
Growth_80d	Percentage increase in body mass from day 7 to day 80
Food_ingested_18d	Average g of food ingested per day during the seven days prior to day 18
Feeding_consistency_18d	Consistency of feeding during the seven days prior to day 18, where 0 = turtle did not eat every day, 1 = turtle ate every day
Activity_18	Activity during the seven days prior to day 18, where 0 = turtle was not active every day, 1 = turtle was active every day
